# Supplementary material for: Molecular Imbalances Between Striosome and Matrix Compartments Characterize the Pathogenesis and Pathophysiology of Huntington’s Disease Model Mouse
Source: Int J Mol Sci. 2025 Sep 3;26(17):8573. doi: 10.3390/ijms26178573 (PMC12429560; doi:10.3390/ijms26178573)
Supplement: Supplementary file 1 [file ijms-26-08573-s001.zip]

Archive with 1 entries (1 files):
- ijms-3790505-supplementary.pdf
